# Supplementary material for: Homeostasis of Molybdenum, Xanthine Oxidase and Aldehyde Oxidase Activity Levels in the Livers of Patients with End-Stage Liver Failure and Healthy Controls
Source: Int J Mol Sci. 2026 May 31;27(11):4998. doi: 10.3390/ijms27114998 (PMC13257211; doi:10.3390/ijms27114998)
Supplement: Supplementary file 1 [file ijms-27-04998-s001.zip]

Archive with 7 entries (6 files):
- Supplementary materials/
- Supplementary materials/Table S2. Raw data of AO activity.xlsx
- __MACOSX/Supplementary materials/._Table S2. Raw data of AO activity.xlsx
- Supplementary materials/Table S3. Raw data of Mo content.xlsx
- __MACOSX/Supplementary materials/._Table S3. Raw data of Mo content.xlsx
- Supplementary materials/Table S1. Raw data of XO activity.xlsx
- __MACOSX/Supplementary materials/._Table S1. Raw data of XO activity.xlsx
