# Supplementary material for: Homeostasis of Molybdenum, Xanthine Oxidase and Aldehyde Oxidase Activity Levels in the Livers of Patients with End-Stage Liver Failure and Healthy Controls
Source: Int J Mol Sci. 2026 May 31;27(11):4998. doi: 10.3390/ijms27114998 (PMC13257211; doi:10.3390/ijms27114998)
Supplement: Supplementary file 1 [file ijms-27-04998-s001.zip › Supplementary materials/Table S2. Raw data of AO activity.xlsx]

## Sheet: Arkusz1
	1	2	3	4	5	6	7	8	9	10	11	12
A	0.057	0.056	0.134	0.101	0.107	0.058	0.241	0.055	0.104	0.056	0.073	0.056	405
B	0.056	0.056	0.072	0.144	0.137	0.057	0.209	0.063	0.109	0.055	0.083	0.056	405
C	0.055	0.055	0.14	0.104	0.162	0.055	0.19	0.058	0.132	0.06	0.201	0.06	405
D	0.054	0.055	0.128	0.131	0.305	0.056	0.231	0.055	0.117	0.059	0.177	0.056	405
E	0.055	0.058	0.077	0.129	0.346	0.055	0.256	0.055	0.08	0.055	0.092	0.056	405
F	0.055	0.055	0.08	0.117	0.098	0.055	0.231	0.056	0.08	0.058	0.091	0.055	405
G	0.055	0.062	0.188	0.239	0.099	0.055	0.111	0.055	0.124	0.055	0.136	0.056	405
H	0.055	0.056	0.101	0.055	0.123	0.055	0.114	0.055	0.138	0.055	0.099	0.055	405
