# Supplementary material for: Homeostasis of Molybdenum, Xanthine Oxidase and Aldehyde Oxidase Activity Levels in the Livers of Patients with End-Stage Liver Failure and Healthy Controls
Source: Int J Mol Sci. 2026 May 31;27(11):4998. doi: 10.3390/ijms27114998 (PMC13257211; doi:10.3390/ijms27114998)
Supplement: Supplementary file 1 [file ijms-27-04998-s001.zip › Supplementary materials/Table S3. Raw data of Mo content.xlsx]

## Sheet: Concentrations
	Sample Id	wet [mg]	dry [mg]	water [%]	volume [ml]	Mo 97 (ug/L)	Mo 98 (ug/L)	Mo wet (mg/kg)	Mo dry (mg/kg)
1	Blank
2	Standard 1					0.5	0.5
3	Standard 2					0.998282	1.01714
4	Standard 3					5.01055	5.01468
5	Standard 4					51.0621	50.0461
6	Calibration Curves
7	blk					0.75626	0.767461
8	blk					0.440444	0.485934
9	blk					0.401984	0.43058
10	blk					0.246521	0.246876
11	blk					0.193437	0.201551
12	blk					0.117604	0.145634
13	blk					0.102979	0.123269
17	sw1 mo 10ppb					10.3776	9.95667
18	1640a Ag 8.081 ppb Mo 45.24					53.5063	51.94
14	M3 blk 1 2.5 ml	50	15		2.5	0.439902	0.466896	0.0219951	0.0733171
15	M3 blk 2 2.5 ml	50	15		2.5	0.545533	0.661795	0.0272767	0.0909222
	Granica wykrywalnosci							0.0358398	0.119466
	Granica oznaczalności							0.0428009	0.14267
16	C 59	138.3	40.9	70.4266	2.5	78.1212	74.3163	1.41217	4.77513
19	Z10	57.1	15.3	73.2049	2.5	18.5482	17.6266	0.812095	3.03076
20	Z18	63.4	17.6	72.2397	2.5	24.4203	22.3728	0.962944	3.46879
21	Z20	76.4	21.6	71.7277	2.5	22.5516	20.7249	0.737945	2.61014
22	Z21	72.5	17	76.5517	2.5	30.2041	29.4691	1.04152	4.44179
23	Z26	58.8	9.2	84.3537	2.5	8.50265	7.99912	0.361507	2.3105
24	Z27	54.9	13.1	76.1384	2.5	23.9095	23.0541	1.08878	4.56289
25	Z28	49	13.4	72.6531	2.5	24.156	23.3227	1.23245	4.50671
26	Z32	94.8	23.9	74.789	2.5	10.5079	9.66206	0.277106	1.09915
27	Z33	123.9	40.1	67.6352	2.5	65.7248	63.0316	1.32617	4.09755
28	C8	63.6	15.6	75.4717	2.5	4.37989	3.62362	0.172165	0.701905
29	C12	70	16.7	76.1429	2.5	7.77418	6.92813	0.277649	1.1638
30	C13	32.4	9.9	69.4444	2.5	5.92497	5.0396	0.457174	1.4962
31	C16	59.1	16.6	71.912	2.5	9.80521	8.68373	0.414772	1.47669
32	blk					0.830476	0.0727765
33	blk					0.840769	0.0686995
34	C18	118.4	50.2	57.6014	2.5	19.39	17.6708	0.409417	0.965636
35	C19	87.7	34	61.2315	2.5	8.68925	7.25284	0.247698	0.638916
36	C23	62.4	19.6	68.5897	2.5	5.9369	4.94493	0.237856	0.757257
37	C24	106.8	37.5	64.8876	2.5	35.8515	33.1079	0.839219	2.3901
38	C24	106.8	37.5	64.8876	2.5	34.5977	32.7772	0.809871	2.30651
39	C25	86	23.8	72.3256	2.5	36.1239	34.9123	1.05011	3.79453
40	C27	95.5	27	71.7277	2.5	19.8433	17.9613	0.519458	1.83734
41	blk					1.39174	0.0817506
42	blk					1.38632	0.0780386
43	C39	69	16	76.8116	2.5	37.869	36.9907	1.37206	5.91703
44	C45	83.9	26.7	68.1764	2.5	14.7376	13.1287	0.439142	1.37993
45	C46	71.6	17.7	75.2793	2.5	10.3511	8.85973	0.36142	1.46202
46	C47	58.4	19.8	66.0959	2.5	14.3396	13.0727	0.613854	1.81056
47	C50	31	9.3	70	2.5	0.811516	0.193104	0.0654448	0.218149
48	C50.2	33.5	7.6	77.3134	2.5	12.4557	11.6539	0.92953	4.09727
49	C51	96.1	27.1	71.8002	2.5	72.8312	70.3121	1.89467	6.71875
50	C53.2	18.4	4.7	74.4565	2	15.812	15.1425	1.71869	6.72849
51	C53	10.6667	3.2	70	2	1.72711	1.53066	0.323833	1.07944
52	C60	88.5	28.8	67.4576	2	53.594	50.9332	1.21116	3.7218
53	C68	61.4	15.6	74.5928	2	22.6378	21.4374	0.737387	2.90228
54	C70	110.5	26.2	76.2896	2	14.4994	12.9448	0.262432	1.10682
55	C75	56.8	17.2	69.7183	2	31.0198	29.0354	1.09224	3.60695
56	C76	58.2	16	72.5086	2	10.5377	9.45766	0.362121	1.31722
57	C80	69.6	16	77.0115	2.5	10.408	9.4931	0.373852	1.62625
58	C82	105.2	34.4	67.3004	2	26.7995	25.4736	0.509497	1.55811
59	C83	88.3	25.4	71.2344	2	23.0416	22.3706	0.521893	1.8143
60	C84	71.1	20.8	70.7454	2	31.5584	29.3319	0.887719	3.03446
61	C86	86.6	22.9	73.5566	2	24.4703	22.7691	0.565134	2.13714
62	C92	108.8	31	71.5074	2	34.555	32.8305	0.635203	2.22936
63	C95	76.8	20.6	73.1771	2	38.8219	37.348	1.01099	3.76912
64	C100	94.6	29	69.3446	2	19.4215	18.4672	0.410603	1.33942
