# Supplementary material for: Homeostasis of Molybdenum, Xanthine Oxidase and Aldehyde Oxidase Activity Levels in the Livers of Patients with End-Stage Liver Failure and Healthy Controls
Source: Int J Mol Sci. 2026 May 31;27(11):4998. doi: 10.3390/ijms27114998 (PMC13257211; doi:10.3390/ijms27114998)
Supplement: Supplementary file 1 [file ijms-27-04998-s001.zip › Supplementary materials/Table S1. Raw data of XO activity.xlsx]

## Sheet: XO activity
SAMPLE ID	GROUP	XO [uU/ml]	XO [uU/ml]/kg
C12	ALD	287.877	2.87877e+07
C13	ALD	485.786	4.85786e+07
C18	ALD	309.271	3.09271e+07
C46	ALD	329.658	3.29658e+07
C84	ALD	305.725	3.05725e+07
C95	ALD	241.278	2.41278e+07
C59	DONOR	321.639	3.21639e+07
Z10	DONOR	338.955	3.38955e+07
Z18	DONOR	367.439	3.67439e+07
Z20	DONOR	356.454	3.56454e+07
Z21	DONOR	348.733	3.48733e+07
Z26	DONOR	362.744	3.62744e+07
Z27	DONOR	339.683	3.39683e+07
Z28	DONOR	345.894	3.45894e+07
Z32	DONOR	375.516	3.75516e+07
Z33	DONOR	366.803	3.66803e+07
C16	HCV	376.828	3.76828e+07
C19	HCV	370.717	3.70717e+07
C25	HCV	366.059	3.66059e+07
C27	HCV	368.215	3.68215e+07
C45	HCV	318.654	3.18654e+07
C70	HBV	222.004	2.22004e+07
C75	HCV	311.398	3.11398e+07
C76	HCV	283.147	2.83147e+07
C86	HBV	292.96	2.9296e+07
C24	PSC	334.577	3.34577e+07
C39	PSC	318.784	3.18784e+07
C51	PSC	254.187	2.54187e+07
C33	PSC	360.552	3.60552e+07
C60	PSC	333.98	3.3398e+07
C100	PSC	314.093	3.14093e+07
C8	WILSON	248.869	2.48869e+07
C23	WILSON	310.077	3.10077e+07
C47	WILSON	459.985	4.59985e+07
C3	WILSON	332.962	3.32962e+07
C68	WILSON	299.318	2.99318e+07
C80	PBC	348.233	3.48233e+07
C82	PBC	302.626	3.02626e+07
C83	PBC	294.862	2.94862e+07
C92	PBC	272.13	2.7213e+07
